# Supplementary material for: Comparative Genomic and Functional Characterization of Pediococcus acidilactici Isolated from Fermented Cacao with Anti-ESKAPE Activity
Source: Int J Mol Sci. 2026 Jul 3;27(13):5996. doi: 10.3390/ijms27135996 (PMC13362338; doi:10.3390/ijms27135996)
Supplement: Supplementary file 1 [file ijms-27-05996-s001.zip]

Archive with 1 entries (1 files):
- ijms-4372334-supplementary.pdf
